# Supplementary material for: Genome-Based Development of Genus-Specific PCR Primers for Pestalotiopsis, Neopestalotiopsis, and Pseudopestalotiopsis
Source: J Fungi (Basel). 2026 Mar 10;12(3):198. doi: 10.3390/jof12030198 (PMC13028432; doi:10.3390/jof12030198)
Supplement: Supplementary file 1 [file jof-12-00198-s001.zip › Table S1.xlsx]

## Sheet: S1 table
Table S1. The list of used genome data
Genus	Strain no.
Pestalotiopsis neglecta	TAP1100
P. distincta	pestdis052
P. funerea	12316
P. gibbosa	NOF3176
P. gibbosa	Pes3
P. jinchanghensis	pl18029
P. lespedezae	pl18035
P. spathulata	CBS356.86
P. vismiae	pv18026
Pestalotiopsis sp.	S1089
	1031
	S156
	TAP0E0SA
	TAP18N010
	TAP18N011
	TAP18N013
	TAP21H036
Neopestalotiopsis samarangensis	MFLUCC 12-0233
Neopestalotiopsis sp.	1172
	f22
	f80
	M9977
	pm18025
	pm18044
	TAP18N001
	TAP18N004
	TAP18N005
	TAP18N008
	TAP18N009
	TAP18N018
	TAP18N023
	TAP18N025
	TAP18N028
Pseudopestalotiopsis cocos	CBS272.29
Ps. dawaina	MM14-F0015
Ps. indica	CBS459.78
Ps. kawthaungina	MM14-F0083
Ps. myanmarina	NRBC112264
Ps. theae	NRBC112267
Ps. vietnamensis	NBRC112252
Pseudopestalotiopsis sp.	MAFF238515
	v137
	VT13-F1033
	VT13-F1042
Seiridium sp.	TAP1401
